# Supplementary material for: Immune sensitization to methylene diphenyl diisocyanate (MDI) resulting from skin exposure: albumin as a carrier protein connecting skin exposure to subsequent respiratory responses
Source: J Occup Med Toxicol. 2011 Mar 17;6:6. doi: 10.1186/1745-6673-6-6 (PMC3068988; doi:10.1186/1745-6673-6-6)
Supplement: Additional file 1 — Antigenically modified proteins from exposed mouse skin identified by LC-MS/MS. A table listing the positively identified peptides from the purified protein bands specifically recognized by serum IgG from MDI skin exposed mice. [file 1745-6673-6-6-S1.XLS]

## Sheet: users.txt
Table E1. Antigenically modified proteins from exposed mouse skin identified by LC-MS/MS
Sequence of Peptides Identified	Mass/Charge (m/z)	Ion Mass	Expected Mass	Delta	Charge
albumin (GI:163310765) mw = 68,648
K.AADKDTCFSTEGPNLVTR.C + Propionamide (C)	665.972	1994.89	1994.94	-0.0437	2.99546
K.AETFTFHSDICTLPEK.E + Propionamide (C)	955.444	1908.87	1908.89	-0.0197	1.99789
K.APQVSTPTLVEAAR.N	480.594	1438.76	1438.78	-0.0174	2.99371
K.CCAEANPPACYGTVLAEFQPLVEEPK.N + 3 Propionamide (C)	998.121	2991.34	2991.38	-0.0413	2.99697
K.CCSGSLVER.R + 2 Propionamide (C)	548.242	1094.47	1094.48	-0.0159	1.99633
K.CCTLPEDQR.L + 2 Propionamide (C)	603.759	1205.5	1205.52	-0.0138	1.99666
K.DDNPSLPPFERPEAEAMCTSFK.E + Propionamide (C)	851.376	2551.11	2551.14	-0.0289	2.99645
K.DVFLGTFLYEYSR.R	805.4	1608.79	1608.78	0.0026	1.9975
K.ECCHGDLLECADDR.A + 3 Propionamide (C)	597.908	1790.7	1790.7	-0.001	2.99495
K.ENPTTFMGHYLHEVAR.R	634.61	1900.81	1900.89	-0.08	2.99524
K.ENPTTFMGHYLHEVAR.R + Oxidation (M)	639.939	1916.8	1916.88	-0.0882	2.99528
K.ENPTTFMGHYLHEVAR.R + Oxidation (M)	959.414	1916.81	1916.88	-0.0695	1.9979
K.ESCLTPK.L + Propionamide (C)	424.709	847.404	847.411	-0.007	1.99526
K.GLVLIAFSQYLQK.C	740.431	1478.85	1478.85	-0.0018	1.99728
K.KYEATLEK.C	491.248	980.481	980.518	-0.0367	1.9959
K.LGEYGFQNAILVR.Y	740.348	1478.68	1478.79	-0.1075	1.99728
K.LVQEVTDFAK.T	575.289	1148.56	1148.61	-0.0442	1.9965
K.QEPERNECFLQHK.D + Propionamide (C)	576.911	1727.71	1727.8	-0.0942	2.99476
K.QTALAELVK.H	486.772	971.53	971.565	-0.0354	1.99586
K.SLHTLFGDK.L	509.238	1016.46	1016.53	-0.068	1.99604
K.TCVADESAANCDK.S + 2 Propionamide (C)	734.813	1467.61	1467.6	0.0151	1.99726
K.TNCDLYEK.L + Propionamide (C)	528.724	1055.43	1055.46	-0.0267	1.99619
K.TPVSEHVTK.C	499.271	996.528	996.524	0.0036	1.99596
K.YEATLEK.C	427.175	852.336	852.423	-0.0866	1.99528
K.YMCENQATISSK.L + Oxidation (M); Propionamide (C)	731.301	1460.59	1460.63	-0.0392	1.99725
K.YMCENQATISSK.L + Propionamide (C)	723.296	1444.58	1444.63	-0.056	1.99721
R.ENYGELADCCTK.Q + 2 Propionamide (C)	744.277	1486.54	1486.61	-0.0679	1.99729
R.HPDYSVSLLLR.L	650.33	1298.65	1298.7	-0.0526	1.9969
R.LPCVEDYLSAILNR.V	803.417	1604.82	1604.82	-0.0034	1.99749
R.LPCVEDYLSAILNR.V + Propionamide (C)	838.909	1675.8	1675.86	-0.0567	1.9976
R.LSQTFPNADFAEITK.L	841.396	1680.78	1680.84	-0.0579	1.99761
R.RHPDYSVSLLLR.L	728.374	1454.73	1454.8	-0.0664	1.99723
R.RHPDYSVSLLLR.L	485.919	1454.73	1454.8	-0.0653	2.99378
R.RPCFSALTVDETYVPK.E + Propionamide (C)	632.975	1895.9	1895.95	-0.0417	2.99523
R.RPCFSALTVDETYVPK.E + Propionamide (C)	948.966	1895.92	1895.95	-0.0266	1.99788
R.VCLLHEK.T	421.22	840.426	840.453	-0.0267	1.99522
R.VCLLHEK.T + Propionamide (C)	456.748	911.482	911.49	-0.008	1.99559
R.YNDLGEQHFK.G	417.524	1249.55	1249.57	-0.0228	2.99276
pro-alpha-2(I) collagen (GI:50489) mw = 129,524
R.GEAGAAGPSGPAGPR.G	626.286	1250.56	1250.6	-0.0437	2
K.GVSSGPGPMGLMGPR.G + 2 Oxidation (M)	716.334	1430.65	1430.66	-0.0116	2
R.GPAGPSGPVGK.D	462.25	922.485	922.487	-0.0021	2
R.GVVGPQGAR.G	420.732	839.449	839.461	-0.012	2
R.GPSGPQGIR.G	434.726	867.437	867.456	-0.0193	2
R.SGQPGPVGPAGVR.G	589.805	1177.59	1177.62	-0.0256	2
R.GPSGAPGPDGNK.G	527.254	1052.49	1052.49	0.0043	2
R.GSTGPAGIR.G	408.218	814.421	814.43	-0.0088	2
R.DGNPGSDGPPGR.D	563.269	1124.52	1124.48	0.0384	2
keratin, type I cytoskeletal 14 (GI:21489935) mw = 52,834
R.LLEGEDAHLSSSQFSSSSQFSSGSQSSR.D	978.143	2931.41	2931.31	0.0966	3
R.EVATNSELVQSGK.S	681.359	1360.7	1360.68	0.0205	2
R.APSTYGGMSVTSSR.F + Oxidation (M)	708.849	1415.68	1415.64	0.0482	2
K.ASLENNLEETK.G	624.329	1246.64	1246.6	0.04	2
R.TMQNLEIELQSQLSMK.A + 2 Oxidation (M)	642.336	1923.99	1923.93	0.0575	3
K.VTMQNLNDR.L + Oxidation (M)	553.778	1105.54	1105.52	0.0231	2
R.ADLEMQIESLK.E + Oxidation (M)	646.845	1291.68	1291.63	0.0427	2
R.LEQEIATYR.R	561.805	1121.6	1121.57	0.0243	2
K.VTMQNLNDR.L	545.786	1089.56	1089.52	0.0341	2
R.LAADDFR.T	404.209	806.403	806.392	0.0104	2
R.QFTSSSSMK.G + Oxidation (M)	509.743	1017.47	1017.44	0.0273	2
R.VLDELTLAR.A	515.312	1028.61	1028.59	0.0222	2
K.FETEQSLR.M	505.269	1008.52	1008.49	0.0351	2
K.GSCGIGGGSSR.M + Propionamide (C)	504.747	1007.48	1007.45	0.0332	2
R.LATYLDK.V	412.24	822.466	822.449	0.0169	2
tropomyosin beta chain (GI:11875203) mw = 32,804
K.ATDAEADVASLNR.R	666.827	1331.64	1331.63	0.007	2
K.TIDDLEDEVYAQK.M	769.89	1537.77	1537.71	0.0511	2
K.AISEELDNALNDITSL.-	859.439	1716.86	1716.84	0.0228	2
K.QLEEEQQALQK.K	672.354	1342.69	1342.67	0.0205	2
R.IQLVEEELDR.A	622.337	1242.66	1242.65	0.0146	2
K.LVILEGELER.S	585.857	1169.7	1169.67	0.0331	2
K.HIAEDSDR.K	471.729	941.444	941.42	0.0243	2
R.IQLVEEELDR.A	622.349	1242.68	1242.65	0.0379	2
K.SLEAQADK.Y	431.226	860.437	860.424	0.0134	2
K.LVILEGELER.S	585.853	1169.69	1169.67	0.0263	2
K.HIAEDSDR.K	471.729	941.443	941.42	0.0223	2
K.MELQEMQLK.E + 2 Oxidation (M)	591.299	1180.58	1180.55	0.0363	2
K.IVTNNLK.S	401.249	800.483	800.476	0.0079	2
K.GTEDEVEK.Y	453.719	905.422	905.398	0.0247	2
K.EDKYEEEIK.L	591.8	1181.58	1181.55	0.0396	2
actin, smooth muscle (GI:6671507) mw = 42,081
K.SYELPDGQVITIGNER.F	895.971	1789.93	1789.88	0.0429	2
K.AGFAGDDAPR.A	488.739	975.464	975.441	0.0232	2
R.VAPEEHPTLLTEAPLNPK.A	652.698	1955.07	1955.04	0.0372	3
R.GYSFVTTAER.E	565.789	1129.56	1129.54	0.0224	2
K.EITALAPSTMK.I + Oxidation (M)	589.326	1176.64	1176.61	0.0319	2
K.DSYVGDEAQSK.R	599.786	1197.56	1197.52	0.0426	2
R.DLTDYLMK.I + Oxidation (M)	507.756	1013.5	1013.47	0.0238	2
